# Supplementary material for: Priming and reversals of the perceived ambiguous orientation of a structure-from-motion shape and relation to personality traits
Source: PLoS One. 2022 Aug 26;17(8):e0273772. doi: 10.1371/journal.pone.0273772 (PMC9417019; doi:10.1371/journal.pone.0273772)
Supplement: S1 Data — (XLSX) [file pone.0273772.s004.xlsx]

## Sheet: Blad1
Age	sex	SFM	Pictorial	Imagery	Fixation	VVIQ	Openess
24	1	0.961539	0.784313	0.608696	0.961539	40	29
23	1	0.862745	0.942308	0.980769	0.980769	51	21
26	1	0.708333	0.961539	0.553192	0.807692	26	25
28	2	1	1	1	0.961539	45	29
26	2	0.903846	0.72549	0.961539	0.82353	74	35
26	2	0.788461	0.865385	0.769231	0.960784	48	31
20	1	0.75	0.673077	0.638298	0.980769	71	35
24	2	1	1	0.980769	1	59	20
20	2	0.807692	0.730769	0.764706	0.961539	61	24
22	1	1	0.961539	0.901961	0.980769	69	34
24	2	0.803921	0.923077	0.72549	1	56	15
24	1	0.980769	0.884615	0.75	0.94	67	39
24	2	0.903846	0.942308	0.961539	1	38	33
23	2	0.653846	0.788461	0.692307	0.980769	68	28
68	2	0.843137	0.680851	0.96	0.846154	48	22
69	1	0.866667	0.82	0.837209	0.804348	73	29
26	1	0.807692	0.941177	0.901961	0.980392	17	14
22	1	0.961539	0.942308	1	0.98	53	38
22	1	1	0.961539	1	0.980769	50	42
21	1	0.6	0.730769	0.519231	0.921569	62	28
25	2	0.711538	0.5	0.538462	0.711538	49	36
25	2	0.961539	0.764706	0.960784	0.980769	44	27
22	1	0.5	0.5	0.52	1	50	16
24	1	0.788461	0.7	0.961539	0.961539	44	18
29	2	0.961539	1	0.857143	0.980769	69	15
22	1	0.807692	0.54902	0.42	0.923077	52	26
23	1	0.959183	0.923077	0.980769	0.98	47	36
22	1	0.980769	0.980392	0.62	0.96	39	23
25	2	0.346154	0.0576925	0.196078	1	54	34
23	2	0.5	0.384615	0.42	0.865385	46	28
22	2	0.941177	0.980392	0.980392	0.903846	67	21
29	1	0.5	0.596154	0.509804	1	50	40
24	1	0.596154	0.730769	0.529412	1	74	33
27	2	0.942308	0.843137	0.538462	0.961539	74	47
24	1	0.82353	0.826923	0.531915	0.903846	45	25
19	1	0.634615	0.403846	0.16	0.957447	53	11
23	1	0.980769	1	0.961539	1	64	22
29	2	0.923077	0.5	0.480769	1	28	15
22	1	0.764706	0.612245	0.903846	1	33	22
25	2	1	0.538462	0.490196	1	45	21
21	1	0.826923	1	1	0.98	29	13
19	2	0.980769	0.903846	0.865385	0.903846	57	30
25	2	1	0.730769	0.673077	1	55	41
22	1	0.66	0.269231	0.269231	0.865385	55	30
27	1	0.745098	0.692307	0.48	1	64	32
24	1	0.958333	0.352941	0.428571	0.564102	41	26
21	1	0.769231	0.884615	0.538462	0.941177	40	17
27	2	1	0.884615	0.942308	1	57	32
23	2	0.865385	0.923077	0.86	0.980769	59	35
22	1	0.847826	0.914894	0.93617	0.66	61	32
24	1	0.745098	0.615385	0.588236	0.942308	28	26
22	1	0.431372	0.843137	0.34	0.847826	38	22
24	2	0.826923	0.730769	0.647059	0.980769	48	31
22	1	1	1	0.942308	1	42	13
23	2	0.923077	0.923077	0.730769	0.923077	63	37
22	2	0.5	0.557693	0.557693	0.730769	43	38
53	1	0.788461	0.511628	0.666667	0.94	54	31
52	2	1	1	0.745098	0.764706	52	18
43	2	0.923077	0.816326	0.941177	0.979592	53	37
50	1	0.941177	0.891304	0.961539	0.980769	56	37
27	1	0.865385	0.557693	0.692307	0.960784	54	32
24	1	1	1	0.923077	0.961539	77	21
46	1	0.5	0.960784	0.980769	1	60	36
22	2	0.960784	1	0.980392	1	75	23
23	2	0.92	0.461538	0.5	0.5	39	21
21	1	0.980769	0.942308	0.882353	0.942308	45	34
19	1	0.711538	0.480769	0.470588	0.865385	55	38
21	2	0.615385	0.470588	0.557693	1	49	20
26	1	0.94	0.88	0.96	0.94	74	37
20	2	0.980769	1	1	1	60	29
54	2	1	1	0.923077	1	32	19
43	2	0.980392	0.942308	0.882353	0.961539	59	35
26	1	0.5	0.510204	0.326923	0.489796	61	36
73	1	0.509804	0.442308	0.711538	0.866667	56	38
21	1	0.730769	0.846154	0.730769	0.959183	68	26
21	1	0.711538	0.509804	0.5	1	54	35
19	2	1	0.884615	0.980769	1	30	10
47	1	0.884615	0.653846	0.769231	0.903846	29	23
23	2	0.942308	0.923077	0.923077	0.961539	43	7
21	2	0.961539	0.961539	1	0.980769	66	22
23	1	0.5	0.352941	0.744186	0.865385	63	26
23	1	0.510204	0.961539	0.632653	1	35	10

## Sheet: Blad2
Age	Sex	SFM	Pictorial	Imagery	Reversals	n-mixed	AQ	REI Exp	REI Rat	Big5E	Big5A	Big5C	Big5N	Big5O	VOSI Object	VOSI Spatial
18	1	0.653846	0.894231	0.942308	5	2	19	76	61	21	45	23	29	45	60	40
25	1	0.663462	0.923077	0.942308	0	0	30	98	47	40	35	16	33	40	47	40
27	1	0.701923	0.653846	0.644231	0	0	7	74	69	43	53	25	33	43	58	48
29	1	0.798077	0.682692	0.673077	2	0	12	85	62	39	54	20	22	51	56	47
22	2	0.673077	0.634615	0.663462	1	0	15	70	77	26	55	24	31	41	33	62
21	1	0.769231	0.836538	0.769231	83	3	18	80	70	23	44	23	34	51	46	24
26	1	0.884615	0.826923	0.788462	4	0	19	42	71	29	59	14	41	41	48	32
26	1	0.682692	0.701923	0.692308	7	0	14	67	86	26	51	22	28	33	60	52
24	1	0.461538	0.480769	0.442308	0	0	10	67	57	22	59	19	35	44	35	32
25	2	0.769231	0.846154	0.894231	12	1	25	64	71	26	35	17	34	40	33	39
24	1	0.519231	0.692308	0.615385	0	0	14	66	82	25	50	30	25	40	45	27
45	2	0.826923	0.634615	0.605769	2	1	16	65	83	26	35	17	34	46	48	39
19	1	0.682692	0.615385	0.326923	4	1	19	54	76	28	45	23	33	44	52	38
27	2	0.461538	0.384615	0.423077	0	0	6	73	61	7	53	21	22	36	56	42
27	1	0.634615	0.586538	0.778846	22	4	33	74	67	21	46	22	48	56	42	45
25	2	0.903846	0.798077	0.875	13	0	27	58	72	27	35	20	32	48	51	45
24	1	0.596154	0.538462	0.413462	4	2	17	64	61	22	50	27	41	45	47	41
26	2	0.961538	0.971154	0.980769	3	0	11	75	39	44	45	32	23	35	31	53
26	2	0.788462	0.711538	0.75	6	2	10	62	82	45	51	22	38	60	51	56
44	2	0.798077	0.836538	0.836538	34	10	21	87	65	33	41	22	39	53	54	32
24	1	0.711538	0.807692	0.740385	8	0	16	82	64	36	53	22	33	41	29	24
24	2	0.855769	0.875	0.961538	11	1	8	80	62	39	52	20	30	44	62	53
23	1	0.596154	0.692308	0.576923	9	2	15	72	66	26	47	26	34	38	51	48
56	2	0.673077	0.519231	0.625	5	0	25	67	78	44	51	27	29	46	44	54
59	1	0.509615	0.596154	0.451923	0	0	12	68	81	23	57	32	25	47	53	20
41	2	0.25	0.480769	0.384615	7	0	21	70	78	34	53	26	31	58	53	42
35	1	0.875	0.634615	0.692308	0	0	21	46	86	19	45	20	32	49	62	55
22	2	0.692308	0.567308	0.701923	2	0	16	72	81	32	50	23	23	46	51	49
36	2	0.942308	0.884615	0.923077	17	2	27	91	72	28	33	14	39	58	63	47
30	2	0.682692	0.682692	0.711538	33	10	19	69	65	25	53	26	33	48	54	56
52	1	0.701923	0.846154	0.75	6	0	16	64	52	26	35	27	34	36	45	30
